# Supplementary material for: Ex vivo modelling of cardiac injury identifies ferroptosis-related pathways as a potential therapeutic avenue for translational medicine
Source: J Mol Cell Cardiol. Author manuscript; Available in PMC 2024 Dec 16. (PMC7617241; doi:10.1016/j.yjmcc.2024.09.012)
Supplement: Supplementary Material — Supplementary data to this article can be found online at https://doi.org/10.1016/j.yjmcc.2024.09.012. [file EMS200381-supplement-Supplementary_Material.zip]

Archive with 3 entries (3 files):
- 1-s2.0-S0022282824001615-mmc2.docx
- 1-s2.0-S0022282824001615-mmc1.mp4
- 1-s2.0-S0022282824001615-mmc3.pdf
